# Supplementary material for: Development of Inflammatory Bowel Disease Is Linked to a Longitudinal Restructuring of the Gut Metagenome in Mice
Source: mSystems. 2017 Sep 5;2(5):e00036-17. doi: 10.1128/mSystems.00036-17 (PMC5585689; doi:10.1128/mSystems.00036-17)
Supplement: TABLE S1 [file sys005172134st3.xlsx]

## Sheet: poopers
ID #	Genotype	Stool	Blood	Tissue	% CD44hi (mLN)	% CD44hi (Spleen)	week	metagenome	weight
75	WT	YES	NO	NO	NA	NA	4	YES	15
							5	YES	16
							6	YES	17
							7	NO	17
							8	YES	18
							9	NO	20
							10	YES	20
							12	YES	20
							13	YES	20
84	WT	YES	NO	NO	NA	NA	4	NO	17
							5	YES	17
							6	YES	18
							7	NO	20
							8	NO	19
							9	NO	20
							10	NO	21
							12	YES	20
							13	YES	21
90	WT	YES	NO	YES	57.1	69.22	4	YES	17
							5	YES	18
							6	YES	19
							7	NO	21
							8	YES	19
							9	NO	20
							10	YES	20
							12	YES	20
							13	YES	NA
96	WT	YES	NO	YES	55	64.91	4	YES	16
							5	YES	17
							6	YES	17
							7	NO	19
							8	YES	19
							9	NO	20
							10	YES	19
							12	YES	20
							13	YES	NA
61	CD4DNR	YES	NO	YES	78.6	88.6	4	YES	15
							5	YES	15
							6	YES	13
							7	NO	14
							8	YES	14
							9	NO	14
							10	YES	13
							12	NO	12
							13	YES	NA
73	CD4DNR	YES	NO	YES	75.13	83.24	4	YES	15
							5	YES	15
							6	YES	16
							7	NO	17
							8	YES	16
							9	NO	17
							10	YES	16
							12	YES	14
							13	NO	NA
83	CD4DNR	YES	NO	YES	77.9	88.44	4	YES	16
							5	YES	17
							6	YES	18
							7	NO	18
							8	YES	17
							9	NO	17
							10	YES	15
							12	YES	15
							13	YES	NA
92	CD4DNR	YES	NO	NO	NA	NA	4	NO	15
							5	YES	16
							6	YES	17
							7	NO	17
							8	NO	17
							9	NO	17
							10	NO	17
							12	YES	17
							13	YES	15
102	CD4DNR	YES	NO	NO	NA	NA	4	NO	16
							5	YES	16
							6	YES	16
							7	NO	16
							8	NO	16
							9	NO	16
							10	NO	15
							12	YES	16
							13	YES	15

## Sheet: bleeders
ID #	Genotype	Stool	Blood	week	immune_data	weight	% CD4+ CD44high Tcells	CM% CD8+	EM% CD8+	Naïve% CD8+
85	CD4DNR	NO	YES	4	YES	16	9.79	38.2	14.4	41.8
				5	YES	14	9.77	33.2	9.83	49.8
				6	YES	14	11.9	38.1	10.1	45.8
				7	YES	16	14.1	37.9	13.6	40.3
				8	YES	16	39.4	40.9	15	37.8
				9	YES	17	27.8	32	19.5	38.4
				10	YES	15	34.5	37.1	24.2	29.4
				12	YES	16	35.5	47.2	11.5	34.7
				13	NO	15	NA	NA	NA	NA
100	CD4DNR	NO	YES	4	YES	14	10.4	39.4	13	37.6
				5	YES	16	10	41.1	11.1	42
				6	YES	14	15.3	48.6	11.1	36.2
				7	YES	16	8.79	44.3	9.17	39.9
				8	YES	15	30.2	40.1	12.7	39.1
				9	YES	2	26.8	37.8	22.6	30.9
				10	YES	NA	24.1	34.6	23.6	34.2
				12	NO	NA	NA	NA	NA	NA
				13	NO	NA	NA	NA	NA	NA
101	CD4DNR	NO	YES	4	YES	15	11.9	35.3	14.7	42.9
				5	YES	15	5.86	33.7	9.8	50.5
				6	YES	14	13.1	39	11	43.1
				7	YES	14	8.85	41	8.96	44
				8	YES	14	38.5	36.6	13.3	41.3
				9	YES	14	29.6	30.5	17.7	42.3
				10	YES	14	39.5	47.1	15.5	31.8
				12	YES	15	39.5	47.5	12.8	33.5
				13	NO	15	NA	NA	NA	NA
77	WT	NO	YES	4	YES	14	5.51	32.8	5.58	54.6
				5	YES	16	5.21	18.4	6.75	64.8
				6	YES	16	8.67	24.2	7.76	62.6
				7	YES	16	7.48	13.2	14.1	53.2
				8	YES	16	11.8	16.2	5.29	70.5
				9	YES	17	6.88	14.1	7.48	64.8
				10	YES	17	7.53	11.9	9.72	70.8
				12	YES	17	6.45	15.3	2.21	77
				13	NO	18	NA	NA	NA	NA
89	WT	NO	YES	4	YES	19	2.97	21	4.57	67.4
				5	YES	17	4.63	17.4	4.49	69.8
				6	YES	18	9.52	14.1	19.2	34.1
				7	YES	19	6.47	13.6	16.4	29.4
				8	YES	19	9.53	12.3	10.5	46.6
				9	YES	19	7.64	15.4	7.54	65.4
				10	YES	19	6.41	10.5	11.9	68.3
				12	YES	19	7.05	14.2	3.21	72.9
				13	NO	20	NA	NA	NA	NA
97	WT	NO	YES	4	YES	17	3.2	21.4	5.71	64.3
				5	YES	18	5.43	17.8	3.46	73.5
				6	YES	18	7.57	18	3.52	74.5
				7	YES	20	3.31	14.4	3.38	72.5
				8	YES	2	9.24	16.1	4.16	70.9
				9	YES	20	11.9	17.2	4.58	71.4
				10	YES	20	9.73	12.6	8.65	73
				12	YES	21	7.55	14.5	2.27	77.2
				13	NO	20	NA	NA	NA	NA
86	CD4DNR	NO	YES	4	YES	16	10.1	35.2	14.9	42.2
				5	YES	17	17.3	33.3	10.5	49.8
				6	YES	16	22.6	44.1	10.1	41
				7	YES	16	10.2	26.6	11.4	48.2
				8	YES	16	43.3	45	9.95	39.3
				9	YES	16	37.5	33.7	23.6	32.3
				10	YES	17	38.1	25.1	28.9	35
				12	YES	16	39.6	35	16.4	35.1
				13	NO	16	NA	NA	NA	NA
88	CD4DNR	NO	YES	4	YES	17	12.3	33.1	7.42	52.9
				5	YES	17	11.3	34.9	6.16	55.9
				6	YES	17	17.5	39.1	10.1	46.4
				7	YES	16	8.84	38.1	6.55	48.6
				8	YES	16	38.3	39.1	11	43.3
				9	YES	16	29.5	26.9	17.4	43
				10	YES	16	34.1	30.7	16.5	45.8
				12	YES	16	32.7	36.3	13.7	41.9
				13	NO	16	NA	NA	NA	NA
98	CD4DNR	NO	YES	4	YES	16	6.52	31.2	11.8	49.2
				5	YES	17	8.21	30.6	14.8	46.3
				6	YES	17	15.1	38.9	12.6	44
				7	YES	16	5.64	34.9	12.3	45.9
				8	YES	14	28.5	39.3	14.7	38.8
				9	YES	16	23.9	24.9	27.1	34.7
				10	YES	16	28.8	31.2	25.4	33.8
				12	YES	15	25.7	36.8	20.9	34.6
				13	NO	16	NA	NA	NA	NA
60	WT	NO	YES	4	YES	13	3.76	14	4.36	73.6
				5	YES	13	5.46	14.4	1.9	78.9
				6	YES	14	5.26	18	3.59	75
				7	YES	15	2.89	10.6	4.85	76.9
				8	YES	16	9.03	10.5	4.03	77.4
				9	YES	17	6.94	6.15	5.74	77.6
				10	YES	18	6.45	3.16	4.6	86.8
				12	YES	17	8.46	6.2	1.93	86.3
				13	NO	18	NA	NA	NA	NA
71	WT	NO	YES	4	YES	15	4.82	14.1	5.47	65.5
				5	YES	15	5.8	11.8	6.28	72.1
				6	YES	16	6.27	16.1	5.34	70.6
				7	YES	17	4.85	10.3	11.6	42.1
				8	YES	17	7.14	11.2	3.15	80.1
				9	YES	17	6.82	10.2	4.07	76.3
				10	YES	18	6.2	6.73	5.06	83.5
				12	YES	18	5.57	10.3	1.73	83.1
				13	NO	18	NA	NA	NA	NA
76	WT	NO	YES	4	YES	12	4.31	21.3	4.06	69.1
				5	YES	15	4.44	14.8	2.01	75.2
				6	YES	15	4.29	15.2	3.23	74
				7	YES	15	3.63	12.4	6.61	73.5
				8	YES	17	4.36	11.1	3.26	78.2
				9	YES	17	7.15	10.1	4.66	74
				10	YES	18	7.43	11.2	9.55	71.1
				12	YES	18	4.71	8.46	2.57	79.4
				13	NO	18	NA	NA	NA	NA
