# Supplementary material for: Development of Inflammatory Bowel Disease Is Linked to a Longitudinal Restructuring of the Gut Metagenome in Mice
Source: mSystems. 2017 Sep 5;2(5):e00036-17. doi: 10.1128/mSystems.00036-17 (PMC5585689; doi:10.1128/mSystems.00036-17)
Supplement: TABLE S2 [file sys005172134st6.xlsx]

## Sheet: Sheet1
p_value	interaction_coeff	module	qvalue	info
0.00352681	-0.0619141	M00031	0.0451188	Lysine biosynthesis, 2-aminoadipate => lysine
0.00128933	-0.0541631	M00252	0.0231244	Lipooligosaccharide transport system
7.86e-14	-0.0507957	M00037	1.46e-11	Melatonin biosynthesis, tryptophan => serotonin => melatonin
0.000583901	0.00136772	M00081	0.0127428	Pectin degradation
0.00164172	0.00550123	M00096	0.0264817	C5 isoprenoid biosynthesis, non-mevalonate pathway
3.09e-15	0.00676912	M00051	1.15e-12	Uridine monophosphate biosynthesis, glutamine (+ PRPP) => UMP
2.47e-08	0.00838656	M00432	2.29e-06	Leucine biosynthesis, 2-oxoisovalerate => 2-oxoisocaproate
3.29e-05	0.00844993	M00015	0.00135428	Proline biosynthesis, glutamate => proline
6.18e-05	0.0107106	M00531	0.00208354	Assimilatory nitrate reduction, nitrate => ammonia
9.37e-06	0.0125021	M00377	0.000434637	Reductive acetyl-CoA pathway (Wood-Ljungdahl pathway)
3.89e-05	0.0213005	M00482	0.00144496	DevS-DevR (redox response) two-component regulatory system
0.00137126	0.0223575	M00532	0.0231244	Photorespiration
1.1e-06	0.0242575	M00511	6.82e-05	PleC-PleD (cell fate control) two-component regulatory system
0.000639329	0.0295893	M00009	0.0131773	Citrate cycle (TCA cycle, Krebs cycle)
5.66e-08	0.0335494	M00507	4.2e-06	ChpA-ChpB/PilGH (chemosensory) two-component regulatory system
0.00189511	0.0409641	M00515	0.0281235	FlrB-FlrC (polar flagellar synthesis) two-component regulatory system
1.79e-09	0.0539788	M00076	2.21e-07	Dermatan sulfate degradation
0.000488884	0.0570907	M00358	0.011336	Coenzyme M biosynthesis
5.6e-06	0.0667966	M00538	0.000296588	Toluene degradation, toluene => benzoate
0.000238478	0.0675024	M00091	0.00631966	Phosphatidylcholine (PC) biosynthesis, PE => PC
0.00305852	0.0694179	M00079	0.0405254	Keratan sulfate degradation
0.00217379	0.0700071	M00012	0.0298695	Glyoxylate cycle
0.000134104	0.0713033	M00259	0.00382711	Heme transport system
0.00198682	0.0960374	M00334	0.0283504	Type VI secretion system
0.00028046	0.119638	M00555	0.0069367	Betaine biosynthesis, choline => betaine
8.85e-05	0.120031	M00330	0.00273574	Adhesin protein transport system
0.000780192	0.208142	M00229	0.0152343	Arginine transport system
0.00179289	0.209198	M00332	0.0277151	Type III secretion system
0.00131556	0.209398	M00417	0.0231244	Cytochrome o ubiquinol oxidase
