# Supplementary material for: Development of Inflammatory Bowel Disease Is Linked to a Longitudinal Restructuring of the Gut Metagenome in Mice
Source: mSystems. 2017 Sep 5;2(5):e00036-17. doi: 10.1128/mSystems.00036-17 (PMC5585689; doi:10.1128/mSystems.00036-17)
Supplement: TABLE S3 [file sys005172134st7.xlsx]

## Sheet: Sheet1
pvalue	DNR_vs_WT_slope_diff	segment	qvalue	module_id
0.0456411	-0.157865	after	0.198831	M00037:Melatonin biosynthesis, tryptophan => serotonin => melatonin
0.02418	0.0674017	after	0.155827	M00076:Dermatan sulfate degradation
0.0271844	0.264639	after	0.15767	M00229:Arginine transport system
0.0472421	-0.416926	before	0.198831	M00252:Lipooligosaccharide transport system
1.5e-05	-0.255343	after	0.000868	M00252:Lipooligosaccharide transport system
0.00231761	0.0936219	after	0.0268843	M00259:Heme transport system
0.00204965	0.147265	after	0.0268843	M00330:Adhesin protein transport system
0.0479937	-0.682649	before	0.198831	M00332:Type III secretion system
0.000613	0.149101	after	0.0177725	M00334:Type VI secretion system
0.00105808	0.258871	after	0.0204562	M00417:Cytochrome o ubiquinol oxidase
0.0447512	0.0405094	after	0.198831	M00515:FlrB-FlrC (polar flagellar synthesis) two-component regulatory system
0.0166388	0.0296124	after	0.137864	M00532:Photorespiration
0.0111067	0.171873	after	0.107365	M00555:Betaine biosynthesis, choline => betaine
0.0203027	0.0335066	after	0.147195	M00009:Citrate cycle (TCA cycle, Krebs cycle)
