# Supplementary material for: Development of Inflammatory Bowel Disease Is Linked to a Longitudinal Restructuring of the Gut Metagenome in Mice
Source: mSystems. 2017 Sep 5;2(5):e00036-17. doi: 10.1128/mSystems.00036-17 (PMC5585689; doi:10.1128/mSystems.00036-17)
Supplement: TABLE S4 [file sys005172134st9.xlsx]

## Sheet: Sheet1
p_value	intercept_coeff	module	qvalue	info
6.44e-05	-0.76375	M00537	0.002985	Xylene degradation, xylene => methylbenzoate
1.22e-07	-0.2761	M00502	1.13e-05	GlrK-GlrR (amino sugar metabolism) two-component regulatory system
0.000747	-0.18581	M00278	0.025155	PTS system, sorbose-specific II component
7.06e-07	-0.17086	M00080	5.23e-05	Lipopolysaccharide biosynthesis, inner core => outer core => O-antigen
2.03e-15	-0.1367	M00551	7.52e-13	Benzoate degradation, benzoate => catechol / methylbenzoate => methylcatechol
0.00098	-0.13234	M00596	0.026482	Dissimilatory sulfate reduction, sulfate => H2S
0.000342	-0.13058	M00211	0.012685	Putative ABC transport system
3.99e-05	-0.0967	M00235	0.002114	Arginine/ornithine transport system
0.001696	-0.01631	M00572	0.039319	Pimeloyl-ACP biosynthesis, BioC-BioH pathway, malonyl-ACP => pimeloyl-ACP
2.79e-05	0.003334	M00549	0.001727	Nucleotide sugar biosynthesis, glucose => UDP-glucose
0.000814	0.035204	M00535	0.025155	Isoleucine biosynthesis, pyruvate => 2-oxobutanoate
0.000999	0.053192	M00159	0.026482	V-type ATPase, prokaryotes
2.06e-09	0.068898	M00246	3.82e-07	Nickel transport system
0.001171	0.291264	M00356	0.028974	Methanogenesis, methanol => methane
0.000258	0.301893	M00151	0.01063	Cytochrome bc1 complex respiratory unit
1.07e-07	0.356363	M00271	1.13e-05	PTS system, beta-glucosides-specific II component
0.001817	0.574893	M00349	0.039651	Microcin C transport system
